# Supplementary material for: Chromotropism of Iron(II) Complexes with Non-Symmetric Heterocyclic Ligands: Polarity Sensing in Aqueous Urea Solutions
Source: Nanomaterials (Basel). 2025 Apr 13;15(8):598. doi: 10.3390/nano15080598 (PMC12029940; doi:10.3390/nano15080598)
Supplement: Supplementary file 1 [file nanomaterials-15-00598-s001.zip]

Archive with 1 entries (1 files):
- nanomaterials-3515796-supplementary.pdf
